# Supplementary material for: Expanding the stdpopsim species catalog, and lessons learned for realistic genome simulations
Source: eLife. 2023 Jun 21;12:RP84874. doi: 10.7554/eLife.84874 (PMC10328510; doi:10.7554/eLife.84874)
Supplement: Figure 1—source code 1. [file elife-84874-fig1-code1.zip]

Archive with 1 entries (1 files):
- 11-11-2022-ADV-RP-eLife-84874/species_fig.R
