# Supplementary material for: Expanding the stdpopsim species catalog, and lessons learned for realistic genome simulations
Source: eLife. 2023 Jun 21;12:RP84874. doi: 10.7554/eLife.84874 (PMC10328510; doi:10.7554/eLife.84874)
Supplement: Figure 1—source code 2. [file elife-84874-fig1-code2.zip › 11-11-2022-ADV-RP-eLife-84874/species.nwk]

((Escherichia_coli:3190.00000000,Streptococcus_agalactiae:3190.00000000)'14':1100.00000000,(((Gasterosteus_aculeatus:435.32407462,((Anolis_carolinensis:279.65697667,Anas_platyrhynchos:279.65697667)'13':32.24694470,((Canis_lupus:77.75495641,Bos_taurus:77.75495641)'11':18.70743276,(Papio_anubis:29.44154682,((Pan_troglodytes:6.65090500,Homo_sapiens:6.65090500)'10':9.11126054,Pongo_abelii:15.76216554)'19':13.67938128)'9':67.02084235)'22':215.44153220)'8':123.42015326)'6':361.23157321,((Apis_mellifera:325.05698656,(((Aedes_aegypti:190.00000000,Anopheles_gambiae:190.00000000)'30':82.00000000,(Drosophila_sechellia:5.87512091,Drosophila_melanogaster:5.87512091)'29':266.12487909)'27':0.00000000,Heliconius_melpomene:272.00000000)'35':53.05698656)'43':417.94301344,Caenorhabditis_elegans:743.00000000)'42':53.55564783)'40':699.20825217,(Chlamydomonas_reinhardtii:1160.00000000,(Arabidopsis_thaliana:117.02839392,Helianthus_annuus:117.02839392)'48':1042.97160608)'51':335.76390000)'47':2794.23610000);
