# Supplementary material for: Expanding the stdpopsim species catalog, and lessons learned for realistic genome simulations
Source: eLife. 2023 Jun 21;12:RP84874. doi: 10.7554/eLife.84874 (PMC10328510; doi:10.7554/eLife.84874)
Supplement: Figure 2—source code 1. [file elife-84874-fig2-code1.zip › 11-11-2022-ADV-RP-eLife-84874/anogam_demog.R]

# population demography and model table for AnoGam

library(tidyverse)
library(ggplot2)
library(POPdemog)
library(gridExtra)
library(scales)
library(cowplot)
library(rphylopic)
setwd("/home/lauterbur/Documents/Manuscripts/adding-species-manuscript/figs/")

# make demography plot
times<- c(10,1.08221472e01, 1.77815418e01, 2.43957877e01, 2.62194838e01, 2.80715527e01, 2.99059882e01, 3.17590591e01, 3.36213534e01, 
          3.74218265e01, 6.87139222e01, 7.13468519e01, 7.40546632e01, 7.69788992e01, 8.00932536e01, 8.33883683e01, 9.33624771e01, 
          1.05867180e02, 1.19778311e02, 1.34317538e02, 1.49486416e02, 1.65081438e02, 1.81069660e02, 1.96884420e02, 2.13010501e02, 
          2.28659684e02, 2.43883726e02, 2.58403062e02, 2.70573820e02, 2.75664382e02, 2.80730912e02, 2.85888999e02, 2.91187697e02, 
          2.96632655e02, 3.02218199e02, 3.07951917e02, 3.13860240e02, 3.19955507e02, 3.26244790e02, 3.32745865e02, 4.77774801e02, 
          5.64379009e02, 6.19045020e02, 6.39454764e02, 6.61129552e02, 6.84129309e02, 7.08609246e02, 7.34719738e02, 7.62657505e02, 
          7.92661043e02, 8.24963147e02, 8.59801339e02, 9.38516578e02, 1.14545402e03, 1.21187638e03, 1.42580467e03, 1.66762718e03, 
          1.94206662e03, 2.61982155e03, 4.14416552e03, 4.86878040e03, 5.74277111e03, 6.06376420e03, 6.48115044e03, 7.16974182e03, 
          9.94668728e03, 1.08341379e04, 1.12602248e04) # generations, first can't be 0

sizes<- c(4069863, 2570469.78880419, 2398970.46335773, 649423.64089016, 647425.87204344, 629386.55333025, 623896.55036331, 615171.6634657, 
          609770.71698915, 606896.78477367, 609770.71698915, 612860.29930411, 646628.97921259, 672653.84034255, 694949.57011815, 
          2053484.48904133, 2512451.15337624, 2726859.95574373, 2779609.28386339, 2827486.59107239, 2833326.90480091, 2830283.03259496, 
          2726859.95574373, 2707367.42825967, 2557240.92209016, 2420531.19687943, 2245241.1128414, 1829782.22978925, 743769.25832605, 
          719107.79112942, 710882.47527273, 708782.9061541, 706605.83914068, 702884.83678823, 699330.14877435, 698106.79217618, 697332.03584512, 
          696317.93467906, 696167.64460966, 695633.55941906, 694677.60526595, 693429.24269629, 692716.93526192, 692379.41939462, 690176.6983718, 
          688681.83478372, 687162.86783629, 686235.36369922, 686150.90910499, 685951.34145025, 685005.95081601, 684576.59330447, 683889.43627665, 
          687172.58638815, 1980227.21562606, 1989715.58702617, 1992430.35210815, 1998953.44050118, 1998160.88128216, 1972764.03439268, 
          1903551.76041575, 543762.2932594, 530289.21416049, 624896.67937685, 1680052.006021, 322144.56539297, 77334.77862527, 409527.12801416)

adj_times<-log10(times)
change<-sizes/sizes[1]
  
pop_change<-paste("-eN", adj_times, change, collapse=" ")
ms_style<- paste("ms 1 1 -r 1 -t 1",pop_change)

x<-c(0,0,0,0)
y<-c(1.2,min(adj_times),max(adj_times),4.9) # adjust so added axis scale lines up properly

# pdf("anogam_demog.pdf")
# PlotMS(input.cmd=ms_style, type="ms", time.scale = "4Ne", col.pop="darkblue",  
#        #pops="Anopheles gambiae",
#        xlab="", ylab=paste("Time before present (generations)", sep = ""),
#        axes=FALSE)
# NRuler(.895,0, Nsize=c(0,1000000), size.scale="linear", N4=sizes[1], linear.scale=.2)
# par(new = TRUE)                             # Add new plot
# plot(x, y, type="n", pch = 1, col = "green",# c("white","darkblue"),              # Create second plot without axes
#      axes = FALSE, xlab = "", ylab = "")
# axis(side = 2, at = c(1.2,2.125,3.05,3.975,4.9), # line up with size changes
#      labels=c(1,10,100,1000,10000),
#      pos=-.7)
# text(-.375,.88,"Effective population size (Ne)")
# dev.off()


# make table
## chromosome lengths, average recombination rates (per base per generation), and average mutation rates (per base per generation)
chrom<-c("2L","2R","3L","3R","X","Mt")
chrom_lengths<-c(49364325,61545105,41963435,53200684,24393108,15363)
rho<-c(1.3e-08,1.3e-08,1.3e-08,1.6e-08,2.04e-08,0)
mu<-c(3.5e-09,3.5e-09,3.5e-09,3.5e-09,3.5e-09,3.5e-09)

table_data<-tibble(chrom=chrom,chrom_lengths=chrom_lengths,rho=rho,mu=mu) %>%
  mutate_at(c("rho","mu"), scientific) %>%
  mutate(chrom_lengths = number(chrom_lengths, big.mark = ","))

names(table_data)<-c(chrom="Chromosome",chrom_lengths="Chromosome\nlength",rho="Recombination\nrate",mu="Mutation\nrate")

# combine
anogam<-image_data("f538aa99-5c08-4f96-97d9-2e094ef5d84f",size="thumb")
p1<-function() {
  PlotMS(input.cmd=ms_style, type="ms", time.scale = "4Ne", col.pop="darkblue",  
         #pops="Anopheles gambiae",
         xlab="Effective population size (Ne)", ylab=paste("Time before present (generations)", sep = ""),
         axes=FALSE)
  NRuler(.895,0, Nsize=c(0,1000000), size.scale="linear", N4=sizes[1], linear.scale=.2, cex=.8)
  par(new = TRUE)                             # Add new plot
  plot(x, y, type="n", pch = 1, col = "green",# c("white","darkblue"),              # Create second plot without axes
       axes = FALSE, xlab = "", ylab = "")
  axis(side = 2, at = c(1.2,2.125,3.05,3.975,4.9), # line up with size changes
       labels=c(1,10,100,1000,10000),
       pos=-.7)
  add_phylopic_base(anogam[[1]], .3, 4.5, .4, 1)
#  text(0.4,.95,"Effective population size (Ne)",cex=.7)
}

just<-matrix(data=c(0,1,0,0,0,1,0,0,0,1,0,0,0,1,0,0,0,1,0,0,0,1,0,0),6,4, byrow=TRUE)
x_just<-matrix(data=c(0.4,0.9,0.25,0.15,0.4,0.9,0.25,0.15,0.4,0.9,0.25,0.15,0.4,0.9,0.25,0.15,0.4,0.9,0.25,0.15,0.4,0.9,0.25,0.15),6,4, byrow=TRUE)
combine_plot<-plot_grid(tableGrob(table_data,
                    rows=NULL,
                    theme=ttheme_minimal(core = list(fg_params = list(hjust=just, x=x_just)))),
          p1,
          labels=c("A","B"),
          scale=0.9)
combine_plot
ggsave("anogam_demog_table.pdf",combine_plot,height=5,width=10)
